# Supplementary material for: ﻿A new species of the genus Alainites Waltz & McCafferty, 1994 (Ephemeroptera, Baetidae) from the north of Morocco
Source: Zookeys. 2023 Aug 29;1176:221–41. doi: 10.3897/zookeys.1176.107829 (PMC10481155; doi:10.3897/zookeys.1176.107829)
Supplement: XML Treatment for Alainites albai [file zookeys.1176.107829-treatment1.xml]

<!DOCTYPE tp:taxon-treatment
  PUBLIC "-//TaxonX//DTD Taxonomic Treatment Publishing DTD v0 20100105//EN" "tax-treatment-NSO.dtd">
<tp:taxon-treatment xmlns:tp="http://www.plazi.org/taxpub"><tp:treatment-meta><kwd-group><label>Taxon classification</label><kwd>
              <named-content content-type="kingdom">Animalia</named-content>
            </kwd><kwd>
              <named-content content-type="order">Ephemeroptera</named-content>
            </kwd><kwd>
              <named-content content-type="family">Baetidae</named-content>
            </kwd></kwd-group><mixed-citation publication-type="journal"><person-group><name><surname>El Alami</surname><given-names>Majida</given-names></name><name><surname>Vuataz</surname><given-names>Laurent</given-names></name><name><surname>El Yaagoubi</surname><given-names>Sara</given-names></name><name><surname>Gattolliat</surname><given-names>Jean-Luc</given-names></name></person-group><article-title>﻿A new species of the genus <italic><tp:taxon-name><tp:taxon-name-part taxon-name-part-type="genus" reg="Alainites">Alainites</tp:taxon-name-part></tp:taxon-name></italic> Waltz &amp; McCafferty, 1994 (<tp:taxon-name><tp:taxon-name-part taxon-name-part-type="order">Ephemeroptera</tp:taxon-name-part></tp:taxon-name>, <tp:taxon-name><tp:taxon-name-part taxon-name-part-type="family">Baetidae</tp:taxon-name-part></tp:taxon-name>) from the north of Morocco</article-title><source>Zookeys</source><day>29</day><month>08</month><year>2023</year><volume>1176</volume><fpage>221</fpage><lpage>241</lpage><pub-id pub-id-type="doi">10.3897/zookeys.1176.107829</pub-id></mixed-citation></tp:treatment-meta><tp:nomenclature><label>﻿</label><tp:taxon-name>
            <object-id xmlns:xlink="http://www.w3.org/1999/xlink" content-type="arpha" xlink:type="simple">1266EF47-5E89-5C65-8629-080D4804BD3D</object-id>
            <tp:taxon-name-part taxon-name-part-type="genus" reg="Alainites">Alainites</tp:taxon-name-part>
            <tp:taxon-name-part taxon-name-part-type="species" reg="albai">albai</tp:taxon-name-part>
            <object-id xmlns:xlink="http://www.w3.org/1999/xlink" content-type="zoobank" xlink:type="simple">https://zoobank.org/0B24CF09-A193-42A2-9A9C-96266B5C0C4A</object-id>
          </tp:taxon-name><tp:taxon-authority>El Alami, Vuataz &amp; Gattolliat</tp:taxon-authority><tp:taxon-status xmlns:xlink="http://www.w3.org/1999/xlink" xlink:type="simple">sp. nov.</tp:taxon-status><xref ref-type="fig" rid="F1">Figs 1</xref><xref ref-type="fig" rid="F2">, 2</xref><xref ref-type="fig" rid="F3">, 3</xref><xref ref-type="fig" rid="F4">, 4</xref><xref ref-type="fig" rid="F5">, 5</xref><xref ref-type="fig" rid="F6">, 6</xref><xref ref-type="fig" rid="F7">, 7</xref><xref ref-type="fig" rid="F8">, 8</xref></tp:nomenclature><tp:treatment-sec sec-type="type material" id="SECID0EE1AE"><title>Type-material.</title><p><bold><italic>Holotype</italic>.</bold> Morocco. Nymph; Chefchaouen Province, S10 Oued Kelâa; Loc. Akchour; <named-content xmlns:xlink="http://www.w3.org/1999/xlink" content-type="dwc:verbatimCoordinates" xlink:type="simple"><named-content content-type="geo-json" specific-use="{&#34;type&#34;:&#34;Point&#34;,&#34;coordinates&#34;:[-5.169444,35.242222]}" id="NCID0ES1AE" xlink:type="simple">35°14'32"N, 05°10'10"W</named-content></named-content>; alt. 460 m; 3.iii.2021; El Yaagoubi leg.; GBIFCH00763782; <named-content xmlns:xlink="http://www.w3.org/1999/xlink" content-type="dwc:institutional_code" xlink:title="Muséum Cantonal des Sciences Naturelles" xlink:href="http://grbio.org/institution/musee-zoologique-0" xlink:type="simple">MZL</named-content>.</p><p><bold><italic>Paratypes</italic>.</bold> Morocco. 1 nymph; same data as holotype; DNA; GBIFCH00980877; <named-content xmlns:xlink="http://www.w3.org/1999/xlink" content-type="dwc:institutional_code" xlink:title="Muséum Cantonal des Sciences Naturelles" xlink:href="http://grbio.org/institution/musee-zoologique-0" xlink:type="simple">MZL</named-content> • 2 nymphs; same data as holotype; 7.xi.2014; El Bazi leg.; in alcohol; <abbrev xmlns:xlink="http://www.w3.org/1999/xlink" xlink:title="Laboratoire d’Ecologie, Systématique et Conservation de la Biodiversité" id="ABBRID0EG2AE" xlink:type="simple">LESCB</abbrev> • 1 nymph; Chefchaouen Province, S1 Oued Amazithen, Loc. El Ouesteyine; <named-content xmlns:xlink="http://www.w3.org/1999/xlink" content-type="dwc:verbatimCoordinates" xlink:type="simple"><named-content content-type="geo-json" specific-use="{&#34;type&#34;:&#34;Point&#34;,&#34;coordinates&#34;:[-4.909370,35.299240]}" id="NCID0EN2AE" xlink:type="simple">35°17'57.264"N, 4°54'33.732"W</named-content></named-content>; alt. 166 m; 27.ii.2021; El Yaagoubi leg.; DNA; GBIFCH01144392; <named-content xmlns:xlink="http://www.w3.org/1999/xlink" content-type="dwc:institutional_code" xlink:title="Muséum Cantonal des Sciences Naturelles" xlink:href="http://grbio.org/institution/musee-zoologique-0" xlink:type="simple">MZL</named-content> • 2 nymphs; Chefchaouen Province, S2 Oued Sidi Yahia Aarab, Loc. Sidi Yahia Aarab; <named-content xmlns:xlink="http://www.w3.org/1999/xlink" content-type="dwc:verbatimCoordinates" xlink:type="simple"><named-content content-type="geo-json" specific-use="{&#34;type&#34;:&#34;Point&#34;,&#34;coordinates&#34;:[-4.893790,35.286230]}" id="NCID0EZ2AE" xlink:type="simple">35°17'10.428"N, 4°53'37.644"W</named-content></named-content>; alt. 114 m; 28.v.2022; El Yaagoubi leg.; one in alcohol; GBIFCH00763784 and other DNA; GBIFCH01144394; <named-content xmlns:xlink="http://www.w3.org/1999/xlink" content-type="dwc:institutional_code" xlink:title="Muséum Cantonal des Sciences Naturelles" xlink:href="http://grbio.org/institution/musee-zoologique-0" xlink:type="simple">MZL</named-content>; 1 nymph; 18.vi.2014; Khadri leg.; in Alcohol; GBIFCH00763781; <named-content xmlns:xlink="http://www.w3.org/1999/xlink" content-type="dwc:institutional_code" xlink:title="Muséum Cantonal des Sciences Naturelles" xlink:href="http://grbio.org/institution/musee-zoologique-0" xlink:type="simple">MZL</named-content>; 4 nymphs; 28/v/2022; El Yaagoubi leg.; <abbrev xmlns:xlink="http://www.w3.org/1999/xlink" xlink:title="Laboratoire d’Ecologie, Systématique et Conservation de la Biodiversité" id="ABBRID0EG3AE" xlink:type="simple">LESCB</abbrev> • 6 nymphs ; Chefchaouen Province, S3 Oued Jenane Niche, Loc. Jenane Niche ; <named-content xmlns:xlink="http://www.w3.org/1999/xlink" content-type="dwc:verbatimCoordinates" xlink:type="simple"><named-content content-type="geo-json" specific-use="{&#34;type&#34;:&#34;Point&#34;,&#34;coordinates&#34;:[-4.861330,35.279140]}" id="NCID0EN3AE" xlink:type="simple">35°16'44.904"N, 4°51'40.788"W</named-content></named-content> ; alt. 93 m; 9.ix.2021 ; El Yaagoubi leg.; <abbrev xmlns:xlink="http://www.w3.org/1999/xlink" xlink:title="Laboratoire d’Ecologie, Systématique et Conservation de la Biodiversité" id="ABBRID0ES3AE" xlink:type="simple">LESCB</abbrev> • 11 nymphs; Chefchaouen, Province, S4 Oued Aârkob, Loc. Arherarose; <named-content xmlns:xlink="http://www.w3.org/1999/xlink" content-type="dwc:verbatimCoordinates" xlink:type="simple"><named-content content-type="geo-json" specific-use="{&#34;type&#34;:&#34;Point&#34;,&#34;coordinates&#34;:[-4.842560,35.266500]}" id="NCID0EZ3AE" xlink:type="simple">35°15'59.4"N, 4°50'33.216"W</named-content></named-content>; alt. 128 m; 9.xii.2021; El Yaagoubi leg.; in alcohol; <abbrev xmlns:xlink="http://www.w3.org/1999/xlink" xlink:title="Laboratoire d’Ecologie, Systématique et Conservation de la Biodiversité" id="ABBRID0E53AE" xlink:type="simple">LESCB</abbrev> • 22 nymphs; Chefchaouen Province, S5 Oued Assifane, Loc. Igourain; <named-content xmlns:xlink="http://www.w3.org/1999/xlink" content-type="dwc:verbatimCoordinates" xlink:type="simple"><named-content content-type="geo-json" specific-use="{&#34;type&#34;:&#34;Point&#34;,&#34;coordinates&#34;:[-4.984444,35.118544]}" id="NCID0EF4AE" xlink:type="simple">35°7'6.7584"N, 4°59'3.9984"W</named-content></named-content>; alt. 1405 m; 9.ix.2021; El Yaagoubi leg ; 1 on slide ; <abbrev xmlns:xlink="http://www.w3.org/1999/xlink" xlink:title="Laboratoire d’Ecologie, Systématique et Conservation de la Biodiversité" id="ABBRID0EK4AE" xlink:type="simple">LESCB</abbrev> • 5 nymphs; Chefchaouen Province, S6 Oued Beni Mhammed, Loc. Beni Mhammed; <named-content xmlns:xlink="http://www.w3.org/1999/xlink" content-type="dwc:verbatimCoordinates" xlink:type="simple"><named-content content-type="geo-json" specific-use="{&#34;type&#34;:&#34;Point&#34;,&#34;coordinates&#34;:[-5.126117,35.159467]}" id="NCID0ER4AE" xlink:type="simple">35°09'34.0812"N, 5°07'34.0212"W</named-content></named-content>; alt. 1330 m; 29.v.2008; El Alami leg.; in alcohol; GBIFCH00763777; <named-content xmlns:xlink="http://www.w3.org/1999/xlink" content-type="dwc:institutional_code" xlink:title="Muséum Cantonal des Sciences Naturelles" xlink:href="http://grbio.org/institution/musee-zoologique-0" xlink:type="simple">MZL</named-content> • 2 nymphs; Chefchaouen Province, S7 Oued Afeska, Loc. Afeska; <named-content xmlns:xlink="http://www.w3.org/1999/xlink" content-type="dwc:verbatimCoordinates" xlink:type="simple"><named-content content-type="geo-json" specific-use="{&#34;type&#34;:&#34;Point&#34;,&#34;coordinates&#34;:[-5.218416,35.169733]}" id="NCID0E44AE" xlink:type="simple">35°10'11.0388"N, 5°13'6.2988"W</named-content></named-content>; alt. 1293 m; 2.vi.2021; El Yaagoubi leg.; 1 nymph DNA; GBIFCH01144391; 2.vi.2020;2 in alcohol; GBIFCH00763777; GBIFCH00763783; <named-content xmlns:xlink="http://www.w3.org/1999/xlink" content-type="dwc:institutional_code" xlink:title="Muséum Cantonal des Sciences Naturelles" xlink:href="http://grbio.org/institution/musee-zoologique-0" xlink:type="simple">MZL</named-content> and 4 nymphs; 2.vi.2022; El Yaagoubi leg.; 3 in alcohol and 1 on slide; <abbrev xmlns:xlink="http://www.w3.org/1999/xlink" xlink:title="Laboratoire d’Ecologie, Systématique et Conservation de la Biodiversité" id="ABBRID0EG5AE" xlink:type="simple">LESCB</abbrev> • 10 nymphs; Chefchaouen Province, S8 Oued Maggo, Loc. Maggo Nord village; <named-content xmlns:xlink="http://www.w3.org/1999/xlink" content-type="dwc:verbatimCoordinates" xlink:type="simple"><named-content content-type="geo-json" specific-use="{&#34;type&#34;:&#34;Point&#34;,&#34;coordinates&#34;:[-5.190750,35.113500]}" id="NCID0EN5AE" xlink:type="simple">35°6'48.6"N, 5°11'26.7"W</named-content></named-content>; alt. 905 m; 24.ii.2022; El Yaagoubi leg.; <abbrev xmlns:xlink="http://www.w3.org/1999/xlink" xlink:title="Laboratoire d’Ecologie, Systématique et Conservation de la Biodiversité" id="ABBRID0ES5AE" xlink:type="simple">LESCB</abbrev>; 5 nymphs; 3.vi.2016; El Alami, leg.; in alcohol; GBIFCH00763780; <named-content xmlns:xlink="http://www.w3.org/1999/xlink" content-type="dwc:institutional_code" xlink:title="Muséum Cantonal des Sciences Naturelles" xlink:href="http://grbio.org/institution/musee-zoologique-0" xlink:type="simple">MZL</named-content> • 4 nymphs; Chefchaouen Province, S9 Oued Ouara, Loc. Khizana; <named-content xmlns:xlink="http://www.w3.org/1999/xlink" content-type="dwc:verbatimCoordinates" xlink:type="simple"><named-content content-type="geo-json" specific-use="{&#34;type&#34;:&#34;Point&#34;,&#34;coordinates&#34;:[-5.233600,35.043567]}" id="NCID0E45AE" xlink:type="simple">35°02'614"N, 5°14'016"W</named-content></named-content>; alt. 930 m; 23.vi.2022; El Yaagoubi leg.; 2 on slide; <abbrev xmlns:xlink="http://www.w3.org/1999/xlink" xlink:title="Laboratoire d’Ecologie, Systématique et Conservation de la Biodiversité" id="ABBRID0EC6AE" xlink:type="simple">LESCB</abbrev>; 2 for DNA; GBIFCH01144393; GBIFCH01144390; <named-content xmlns:xlink="http://www.w3.org/1999/xlink" content-type="dwc:institutional_code" xlink:title="Muséum Cantonal des Sciences Naturelles" xlink:href="http://grbio.org/institution/musee-zoologique-0" xlink:type="simple">MZL</named-content> • 3 nymphs; Chefchaouen Province, S11 Oued Laou, Loc. Abiyati; <named-content xmlns:xlink="http://www.w3.org/1999/xlink" content-type="dwc:verbatimCoordinates" xlink:type="simple"><named-content content-type="geo-json" specific-use="{&#34;type&#34;:&#34;Point&#34;,&#34;coordinates&#34;:[-5.233331,35.298650]}" id="NCID0EN6AE" xlink:type="simple">35°17'55.14"N, 5°13'59.99"W</named-content></named-content>; alt. 140 m; 11.iii.2001; El Alami leg.; in alcohol; GBIFCH00763779; <named-content xmlns:xlink="http://www.w3.org/1999/xlink" content-type="dwc:institutional_code" xlink:title="Muséum Cantonal des Sciences Naturelles" xlink:href="http://grbio.org/institution/musee-zoologique-0" xlink:type="simple">MZL</named-content> • 1 nymph; Chefchaouen Province, S12 Oued Harakat, Loc. Mezine village; <named-content xmlns:xlink="http://www.w3.org/1999/xlink" content-type="dwc:verbatimCoordinates" xlink:type="simple"><named-content content-type="geo-json" specific-use="{&#34;type&#34;:&#34;Point&#34;,&#34;coordinates&#34;:[-5.346111,35.102222]}" id="NCID0EZ6AE" xlink:type="simple">35°6'8"N, 5°20'46"W</named-content></named-content>; alt. 740 m; 31.iii.2021; El Yaagoubi leg.; DNA, GBIFCH00980924; <named-content xmlns:xlink="http://www.w3.org/1999/xlink" content-type="dwc:institutional_code" xlink:title="Muséum Cantonal des Sciences Naturelles" xlink:href="http://grbio.org/institution/musee-zoologique-0" xlink:type="simple">MZL</named-content> • 20 nymphs; Chefchaouen Province, S13 Oued Mansoura, Loc. Tanaqoub; <named-content xmlns:xlink="http://www.w3.org/1999/xlink" content-type="dwc:verbatimCoordinates" xlink:type="simple"><named-content content-type="geo-json" specific-use="{&#34;type&#34;:&#34;Point&#34;,&#34;coordinates&#34;:[-5.510278,35.087778]}" id="NCID0EGAAG" xlink:type="simple">35°5'16"N, 5°30'37"W</named-content></named-content>; alt. 124 m; 01.vi.2021; El Yaagoubi leg.; 2 on slide; <abbrev xmlns:xlink="http://www.w3.org/1999/xlink" xlink:title="Laboratoire d’Ecologie, Systématique et Conservation de la Biodiversité" id="ABBRID0ELAAG" xlink:type="simple">LESCB</abbrev> • 2 nymphs; Ouezzane Province, S14 Oued Loukkos, Loc. Souk El Had; <named-content xmlns:xlink="http://www.w3.org/1999/xlink" content-type="dwc:verbatimCoordinates" xlink:type="simple"><named-content content-type="geo-json" specific-use="{&#34;type&#34;:&#34;Point&#34;,&#34;coordinates&#34;:[-5.420556,35.022500]}" id="NCID0ESAAG" xlink:type="simple">35°01'21"N, 5°25'14"W</named-content></named-content>; alt. 140 m; 11.iv.2021; El Yaagoubi leg.; in alcohol; GBIFCH00763776; <named-content xmlns:xlink="http://www.w3.org/1999/xlink" content-type="dwc:institutional_code" xlink:title="Muséum Cantonal des Sciences Naturelles" xlink:href="http://grbio.org/institution/musee-zoologique-0" xlink:type="simple">MZL</named-content> • 1 nymph; Tetouan Province, S15 Oued Tisgris, Loc. Hammadesh; <named-content xmlns:xlink="http://www.w3.org/1999/xlink" content-type="dwc:verbatimCoordinates" xlink:type="simple"><named-content content-type="geo-json" specific-use="{&#34;type&#34;:&#34;Point&#34;,&#34;coordinates&#34;:[-5.533889,35.367222]}" id="NCID0E5AAG" xlink:type="simple">35°22'02"N, 5°32'02"W</named-content></named-content>; alt. 505 m; 20.iv.2021; El Yaagoubi leg.; DNA; GBIFCH01144254; <named-content xmlns:xlink="http://www.w3.org/1999/xlink" content-type="dwc:institutional_code" xlink:title="Muséum Cantonal des Sciences Naturelles" xlink:href="http://grbio.org/institution/musee-zoologique-0" xlink:type="simple">MZL</named-content> • 10 nymphs; Tetouan Province, S16 Oued Rmel, Loc. Ain Dchicha; <named-content xmlns:xlink="http://www.w3.org/1999/xlink" content-type="dwc:verbatimCoordinates" xlink:type="simple"><named-content content-type="geo-json" specific-use="{&#34;type&#34;:&#34;Point&#34;,&#34;coordinates&#34;:[-5.473333,35.877778]}" id="NCID0EKBAG" xlink:type="simple">35°52'40"N, 5°28'24"W</named-content></named-content>; alt. 49 m; 20.x.1997; El Alami leg.; in alcohol; <abbrev xmlns:xlink="http://www.w3.org/1999/xlink" xlink:title="Laboratoire d’Ecologie, Systématique et Conservation de la Biodiversité" id="ABBRID0EPBAG" xlink:type="simple">LESCB</abbrev> and 2 nymphs in alcohol; GBIFCH00763778; <named-content xmlns:xlink="http://www.w3.org/1999/xlink" content-type="dwc:institutional_code" xlink:title="Muséum Cantonal des Sciences Naturelles" xlink:href="http://grbio.org/institution/musee-zoologique-0" xlink:type="simple">MZL</named-content>.</p></tp:treatment-sec><tp:treatment-sec sec-type="Differential diagnosis" id="SECID0EXBAG"><title>Differential diagnosis.</title><p><italic><tp:taxon-name><tp:taxon-name-part taxon-name-part-type="genus" reg="Alainites">Alainites</tp:taxon-name-part><tp:taxon-name-part taxon-name-part-type="species" reg="albai">albai</tp:taxon-name-part></tp:taxon-name></italic> sp. nov. can be distinguished from other West Palaearctic species of <italic><tp:taxon-name><tp:taxon-name-part taxon-name-part-type="genus" reg="Alainites">Alainites</tp:taxon-name-part></tp:taxon-name></italic> based on the combination of nymphal characters, summarized in Table <xref ref-type="table" rid="T2">2</xref>: (a) seven pairs of abdominal gills, (b) paraproct prolongation covered with small spines on its entire surface with broad, triangular spines laterally, (c) small teeth between prostheca and mola on both mandibles, (d) low number of dorsal setae on its fore-femora (10–15).</p><table-wrap id="T2" position="float" orientation="portrait"><label>Table 2.</label><caption><p>Distinctive taxonomic criteria and distribution of West Palaearctic <italic><tp:taxon-name><tp:taxon-name-part taxon-name-part-type="genus" reg="Alainites">Alainites</tp:taxon-name-part></tp:taxon-name></italic> species.</p></caption><table id="TID0EXBBI" rules="all"><tbody><tr><th rowspan="1" colspan="1">Species</th><th rowspan="1" colspan="1">Distribution</th><th rowspan="1" colspan="1">Number of gill pairs</th><th rowspan="1" colspan="1">Right mandible: margin between prostheca and mola</th><th rowspan="1" colspan="1">Mandible lateral side</th><th rowspan="1" colspan="1">Fore-femur dorsal margin: setae number</th><th rowspan="1" colspan="1">Fore-tibia dorsal margin: setae number</th><th rowspan="1" colspan="1">Cuticle abdominal terga and sterna</th><th rowspan="1" colspan="1">Tergite IV: spines on distal margin</th><th rowspan="1" colspan="1">Prolongation of paraproct</th></tr><tr><td rowspan="1" colspan="1"><italic><tp:taxon-name><tp:taxon-name-part taxon-name-part-type="genus" reg="Alainites">Alainites</tp:taxon-name-part><tp:taxon-name-part taxon-name-part-type="species" reg="albai">albai</tp:taxon-name-part></tp:taxon-name></italic> sp. nov.</td><td rowspan="1" colspan="1">Morocco</td><td rowspan="1" colspan="1">7</td><td rowspan="1" colspan="1">10–16 small teeth</td><td rowspan="1" colspan="1">shagreened with scattered fine setae and deep scale bases</td><td rowspan="1" colspan="1">10–15</td><td rowspan="1" colspan="1">6–10</td><td rowspan="1" colspan="1">strongly shagreened</td><td rowspan="1" colspan="1">long triangular, pointed</td><td rowspan="1" colspan="1">covered by spines</td></tr><tr><td rowspan="1" colspan="1"><italic><tp:taxon-name><tp:taxon-name-part taxon-name-part-type="genus" reg="Alainites">Alainites</tp:taxon-name-part><tp:taxon-name-part taxon-name-part-type="species" reg="albinatii">albinatii</tp:taxon-name-part></tp:taxon-name></italic> (Sartori &amp; Thomas, 1989)</td><td rowspan="1" colspan="1">Corsica</td><td rowspan="1" colspan="1">6</td><td rowspan="1" colspan="1">~ 10 small teeth</td><td rowspan="1" colspan="1">scale bases shagreened</td><td rowspan="1" colspan="1">15</td><td rowspan="1" colspan="1">6</td><td rowspan="1" colspan="1">slightly shagreened</td><td rowspan="1" colspan="1">long triangular, pointed</td><td rowspan="1" colspan="1">apically covered by spines</td></tr><tr><td rowspan="1" colspan="1"><italic><tp:taxon-name><tp:taxon-name-part taxon-name-part-type="genus" reg="Alainites">Alainites</tp:taxon-name-part><tp:taxon-name-part taxon-name-part-type="species" reg="bengunn">bengunn</tp:taxon-name-part></tp:taxon-name></italic> Yanai &amp; Gattolliat, 2022</td><td rowspan="1" colspan="1">Sardinia</td><td rowspan="1" colspan="1">6</td><td rowspan="1" colspan="1">serrated</td><td rowspan="1" colspan="1">scale bases, slightly shagreened</td><td rowspan="1" colspan="1">14–20</td><td rowspan="1" colspan="1">9–17</td><td rowspan="1" colspan="1">shagreened</td><td rowspan="1" colspan="1">slightly lanceolate</td><td rowspan="1" colspan="1">covered by spines</td></tr><tr><td rowspan="1" colspan="1"><italic><tp:taxon-name><tp:taxon-name-part taxon-name-part-type="genus" reg="Alainites">Alainites</tp:taxon-name-part><tp:taxon-name-part taxon-name-part-type="species" reg="gasithi">gasithi</tp:taxon-name-part></tp:taxon-name></italic> Yanai &amp; Gattolliat, 2022</td><td rowspan="1" colspan="1">Israel</td><td rowspan="1" colspan="1">6</td><td rowspan="1" colspan="1">serrated</td><td rowspan="1" colspan="1">no scale bases, almost not shagreened</td><td rowspan="1" colspan="1">10–20</td><td rowspan="1" colspan="1">~ 6 rarely 10–12</td><td rowspan="1" colspan="1">smooth</td><td rowspan="1" colspan="1">long triangular, pointed</td><td rowspan="1" colspan="1">spines only on border</td></tr><tr><td rowspan="1" colspan="1"><italic><tp:taxon-name><tp:taxon-name-part taxon-name-part-type="genus" reg="Alainites">Alainites</tp:taxon-name-part><tp:taxon-name-part taxon-name-part-type="species" reg="kars">kars</tp:taxon-name-part></tp:taxon-name></italic> (Thomas &amp; Kazanci, 1989)</td><td rowspan="1" colspan="1">Turkey</td><td rowspan="1" colspan="1">6</td><td rowspan="1" colspan="1">teeth absent</td><td rowspan="1" colspan="1">no scale bases, almost not shagreened</td><td rowspan="1" colspan="1">&gt; 40 in two rows</td><td rowspan="1" colspan="1">5–9</td><td rowspan="1" colspan="1">slightly shagreened</td><td rowspan="1" colspan="1">triangular pointed</td><td rowspan="1" colspan="1">spines on entire surface or just on apex</td></tr><tr><td rowspan="1" colspan="1"><italic><tp:taxon-name><tp:taxon-name-part taxon-name-part-type="genus" reg="Alainites">Alainites</tp:taxon-name-part><tp:taxon-name-part taxon-name-part-type="species" reg="muticus">muticus</tp:taxon-name-part></tp:taxon-name></italic> (Linnaeus, 1758)</td><td rowspan="1" colspan="1">Palaearctic</td><td rowspan="1" colspan="1">7</td><td rowspan="1" colspan="1">~ 10 small teeth</td><td rowspan="1" colspan="1">rare scale bases</td><td rowspan="1" colspan="1">14</td><td rowspan="1" colspan="1">8</td><td rowspan="1" colspan="1">slightly shagreened</td><td rowspan="1" colspan="1">short triangular broad basally</td><td rowspan="1" colspan="1">spines only on border</td></tr><tr><td rowspan="1" colspan="1"><italic><tp:taxon-name><tp:taxon-name-part taxon-name-part-type="genus" reg="Alainites">Alainites</tp:taxon-name-part><tp:taxon-name-part taxon-name-part-type="species" reg="navasi">navasi</tp:taxon-name-part></tp:taxon-name></italic> (Müller-Liebenau, 1974)</td><td rowspan="1" colspan="1">Iberian Peninsula</td><td rowspan="1" colspan="1">6</td><td rowspan="1" colspan="1">~ 10 small teeth</td><td rowspan="1" colspan="1">?</td><td rowspan="1" colspan="1">26</td><td rowspan="1" colspan="1">21</td><td rowspan="1" colspan="1">smooth</td><td rowspan="1" colspan="1">short triangular</td><td rowspan="1" colspan="1">covered by spines</td></tr><tr><td rowspan="1" colspan="1"><italic><tp:taxon-name><tp:taxon-name-part taxon-name-part-type="genus" reg="Alainites">Alainites</tp:taxon-name-part><tp:taxon-name-part taxon-name-part-type="species" reg="oukaimeden">oukaimeden</tp:taxon-name-part></tp:taxon-name></italic> (Thomas &amp; Sartori, 1992)</td><td rowspan="1" colspan="1">Morocco (High Atlas)</td><td rowspan="1" colspan="1">6</td><td rowspan="1" colspan="1">~ 10 small teeth</td><td rowspan="1" colspan="1">shagreened</td><td rowspan="1" colspan="1">20</td><td rowspan="1" colspan="1">8</td><td rowspan="1" colspan="1">strongly shagreened</td><td rowspan="1" colspan="1">long, relatively narrow</td><td rowspan="1" colspan="1">covered by spines</td></tr><tr><td rowspan="1" colspan="1"><italic><tp:taxon-name><tp:taxon-name-part taxon-name-part-type="genus" reg="Alainites">Alainites</tp:taxon-name-part><tp:taxon-name-part taxon-name-part-type="species" reg="sadati">sadati</tp:taxon-name-part></tp:taxon-name></italic> Thomas, 1994</td><td rowspan="1" colspan="1">Algeria, Tunisia</td><td rowspan="1" colspan="1">6</td><td rowspan="1" colspan="1">~ 10 small teeth</td><td rowspan="1" colspan="1">no scale bases, almost not shagreened</td><td rowspan="1" colspan="1">~ 25</td><td rowspan="1" colspan="1">6–9</td><td rowspan="1" colspan="1">slightly shagreened</td><td rowspan="1" colspan="1">medium triangular</td><td rowspan="1" colspan="1">covered by spines</td></tr></tbody></table></table-wrap></tp:treatment-sec><tp:treatment-sec sec-type="description" id="SECID0EJQAG"><title>Morphological description.</title><p><bold><italic>Nymph</italic>.</bold> Length. Female body 6.0–7.9 mm; cerci 4.5–5.5 mm; median caudal filament 1.3–1.4 mm (ca 2/3 of cerci); Male body 6.0–6.7 mm; cerci 4.0–5.0 mm; median caudal filament ca 2/3 of cerci.</p></tp:treatment-sec><tp:treatment-sec sec-type="Coloration" id="SECID0EUQAG"><title>Coloration.</title><p>General coloration pale to medium brown (Figs <xref ref-type="fig" rid="F2">2</xref>, <xref ref-type="fig" rid="F3">3</xref>). Head uniformly pale brown to brown with yellow vermiform marks on vertex and frons (Fig. <xref ref-type="fig" rid="F3">3a</xref>). Turbinate eyes in male nymph’s purple-brown. Legs ecru except upper side of femora brown (Fig. <xref ref-type="fig" rid="F2">2b</xref>). Thorax with some paler clear pattern (Fig. <xref ref-type="fig" rid="F3">3c</xref>). Abdominal tergites pale brown with a central, elongated, yellowish dot; distal part of tergite IX and whole tergite X pale brown to yellowish. Abdominal sternites yellowish to pale brown. Cerci ecru to pale brown without bands or pattern.</p><fig id="F2" position="float" orientation="portrait"><object-id xmlns:xlink="http://www.w3.org/1999/xlink" content-type="doi" xlink:type="simple">10.3897/zookeys.1176.107829.figure2</object-id><object-id xmlns:xlink="http://www.w3.org/1999/xlink" content-type="arpha" xlink:type="simple">879555F0-806D-57CE-ABB2-6EE0AB34B305</object-id><label>Figure 2.</label><caption><p><italic><tp:taxon-name><tp:taxon-name-part taxon-name-part-type="genus" reg="Alainites">Alainites</tp:taxon-name-part><tp:taxon-name-part taxon-name-part-type="species" reg="albai">albai</tp:taxon-name-part></tp:taxon-name></italic> sp. nov., nymph habitus <bold>a</bold> female, dorsal view <bold>b</bold> female lateral view <bold>c</bold> male, dorsal view <bold>d</bold> lateral view of the first three gills.</p></caption><graphic xmlns:xlink="http://www.w3.org/1999/xlink" xlink:href="zookeys-1176-221_article-107829__-g002.jpg" position="float" orientation="portrait" xlink:type="simple" id="oo_898274.jpg"><uri content-type="original_file" xlink:type="simple">https://binary.pensoft.net/fig/898274</uri></graphic></fig><fig id="F3" position="float" orientation="portrait"><object-id xmlns:xlink="http://www.w3.org/1999/xlink" content-type="doi" xlink:type="simple">10.3897/zookeys.1176.107829.figure3</object-id><object-id xmlns:xlink="http://www.w3.org/1999/xlink" content-type="arpha" xlink:type="simple">22EC07AB-F9ED-5BCC-B864-13AAD6CF042F</object-id><label>Figure 3.</label><caption><p><italic><tp:taxon-name><tp:taxon-name-part taxon-name-part-type="genus" reg="Alainites">Alainites</tp:taxon-name-part><tp:taxon-name-part taxon-name-part-type="species" reg="albai">albai</tp:taxon-name-part></tp:taxon-name></italic> sp. nov., nymph morphology <bold>a</bold> head frontal view <bold>b</bold> scape and pedicel <bold>c</bold> pronotum <bold>d</bold> labrum.</p></caption><graphic xmlns:xlink="http://www.w3.org/1999/xlink" xlink:href="zookeys-1176-221_article-107829__-g003.jpg" position="float" orientation="portrait" xlink:type="simple" id="oo_898275.jpg"><uri content-type="original_file" xlink:type="simple">https://binary.pensoft.net/fig/898275</uri></graphic></fig><p><bold>Head. <italic>Antennae</italic></bold> (Fig. <xref ref-type="fig" rid="F3">3a</xref>) close to each other, with a narrow inter-antennal carina, scape with deep scale insertions, pedicel with deep scale insertions and few setae (Fig. <xref ref-type="fig" rid="F3">3b</xref>).</p><p>Dorsal surface of labrum (Fig. <xref ref-type="fig" rid="F3">3d</xref>) with one central long seta and distolateral arc of two long, simple, stout setae, and small fine setae scattered on surface; ventral surface with 5–8 submarginal small, pointed setae; distal margin fringed with ca 20 short, followed by eight or ten long, feathered setae.</p><p><bold><italic>Right mandible</italic></bold> (Fig. <xref ref-type="fig" rid="F4">4a</xref>) shagreened, with scattered fine setae and deep scale insertions; incisors composed of eight blunt, distinct denticles, outer- and inner denticles notably smaller than others; prostheca reduced and bifid with numerous thin setae; 10–16 teeth in the space between prostheca and mola (Fig. <xref ref-type="fig" rid="F4">4b</xref>), tuft of setae absent.</p><fig id="F4" position="float" orientation="portrait"><object-id xmlns:xlink="http://www.w3.org/1999/xlink" content-type="doi" xlink:type="simple">10.3897/zookeys.1176.107829.figure4</object-id><object-id xmlns:xlink="http://www.w3.org/1999/xlink" content-type="arpha" xlink:type="simple">590072E0-403F-5123-A891-62401535780A</object-id><label>Figure 4.</label><caption><p><italic><tp:taxon-name><tp:taxon-name-part taxon-name-part-type="genus" reg="Alainites">Alainites</tp:taxon-name-part><tp:taxon-name-part taxon-name-part-type="species" reg="albai">albai</tp:taxon-name-part></tp:taxon-name></italic> sp. nov., nymph morphology <bold>a</bold> right mandible <bold>b</bold> spines between mola and prostheca bifid <bold>c</bold> left mandible <bold>d</bold> spines between mola and prostheca.</p></caption><graphic xmlns:xlink="http://www.w3.org/1999/xlink" xlink:href="zookeys-1176-221_article-107829__-g004.jpg" position="float" orientation="portrait" xlink:type="simple" id="oo_898276.jpg"><uri content-type="original_file" xlink:type="simple">https://binary.pensoft.net/fig/898276</uri></graphic></fig><p><bold><italic>Left mandible</italic></bold> (Fig. <xref ref-type="fig" rid="F4">4c</xref>) slightly shagreened, with sparse fine setae and deep scale insertions; incisors composed of seven blunt, distinct denticles, outer denticle conspicuously smaller than others; prostheca with one row of 11–15 medium denticles and a comb-like structure (Fig. <xref ref-type="fig" rid="F4">4d</xref>); edge between prostheca and mola with sparse spines particularly in apical half, without setae.</p><p><bold><italic>Hypopharynx</italic></bold> (Fig. <xref ref-type="fig" rid="F5">5a</xref>) trilobed, apically covered with thin setae; lingua with small central protuberance; superlingua longer than lingua.</p><p><bold><italic>Maxilla</italic></bold> (Fig. <xref ref-type="fig" rid="F5">5b</xref>) apex with three elongated acute and curved teeth and a toothlike dentisetae; crown with one row of small setae ending with stouter and longer ones (Fig. <xref ref-type="fig" rid="F5">5c</xref>); palp two-segmented, extending behind apex of galea-lacinia, length of segment I approximately 0.65× segment II; segment II apically rounded, with few thin setae.</p><fig id="F5" position="float" orientation="portrait"><object-id xmlns:xlink="http://www.w3.org/1999/xlink" content-type="doi" xlink:type="simple">10.3897/zookeys.1176.107829.figure5</object-id><object-id xmlns:xlink="http://www.w3.org/1999/xlink" content-type="arpha" xlink:type="simple">D139D51E-6711-50B7-A9CE-B170EFC02F0E</object-id><label>Figure 5.</label><caption><p><italic><tp:taxon-name><tp:taxon-name-part taxon-name-part-type="genus" reg="Alainites">Alainites</tp:taxon-name-part><tp:taxon-name-part taxon-name-part-type="species" reg="albai">albai</tp:taxon-name-part></tp:taxon-name></italic> sp. nov., nymph morphology <bold>a</bold> hypopharynx <bold>b</bold> maxilla <bold>c</bold> details of dentisetae and maxilla crown of setae <bold>d</bold> labium.</p></caption><graphic xmlns:xlink="http://www.w3.org/1999/xlink" xlink:href="zookeys-1176-221_article-107829__-g005.jpg" position="float" orientation="portrait" xlink:type="simple" id="oo_898277.jpg"><uri content-type="original_file" xlink:type="simple">https://binary.pensoft.net/fig/898277</uri></graphic></fig><p><bold><italic>Labium</italic></bold> (Fig. <xref ref-type="fig" rid="F5">5d</xref>) with glossae slightly shorter than paraglossae; inner margins of glossae with 7 or 9 stout medium setae, apical margin with ca 5–7 long stout setae, ventral surface with few thin scattered setae; dorsal surface with row of ca 6–9 medium setae; paraglossae of constant width, with three rows of 11 or 14 long, stout and feathery setae apically; labial palp three-segmented; segment I 0.8× length of segments II and III combined; segment II with dorsal oblique row of 4–6 medium setae; segment III conical, nearly symmetrical, slightly pointed apically, covered with few medium stout setae and small pointed setae apically.</p><p><bold><italic>Thorax</italic>. <italic>Forelegs</italic></bold> (Fig. <xref ref-type="fig" rid="F6">6</xref>): Trochanter with seven marginal short stout pointed setae; femur dorsal margin with one regular row of 10–15 long, robust setae, and two subapical stout and long setae; ventral margin with short stout pointed setae; lateral surface with sparse scale bases, mainly on apical half and along subdorsal area (Fig. <xref ref-type="fig" rid="F6">6a</xref>). Tibiae (Fig. <xref ref-type="fig" rid="F6">6b</xref>) dorsally with 6–10 short stout pointed setae and single apical seta; ventrally with marginal and submarginal short stout pointed setae, denser towards apical end; tibiopatellar suture absent; lateral surface with few short, stout, pointed setae and numerous scale bases. Tarsi bares dorsally; ventral margin with ca 15–24 pointed medium setae; lateral surface with numerous scale bases. Tarsal claws (Fig. <xref ref-type="fig" rid="F6">6c</xref>) hooked with one row of 11–13 medium teeth, apical setae absent (Fig. <xref ref-type="fig" rid="F6">6d</xref>). Mid and hindlegs similar to forelegs except femora dorsally with 13–17 pointed setae and tibiae with 21–24 setae dorsally.</p><fig id="F6" position="float" orientation="portrait"><object-id xmlns:xlink="http://www.w3.org/1999/xlink" content-type="doi" xlink:type="simple">10.3897/zookeys.1176.107829.figure6</object-id><object-id xmlns:xlink="http://www.w3.org/1999/xlink" content-type="arpha" xlink:type="simple">41650AAA-208A-55C5-8A99-F43818325D54</object-id><label>Figure 6.</label><caption><p><italic><tp:taxon-name><tp:taxon-name-part taxon-name-part-type="genus" reg="Alainites">Alainites</tp:taxon-name-part><tp:taxon-name-part taxon-name-part-type="species" reg="albai">albai</tp:taxon-name-part></tp:taxon-name></italic> sp. nov., nymph morphology <bold>a</bold> foreleg femur <bold>b</bold> foreleg tibia <bold>c</bold> foreleg tarsal claw, foreleg claw.</p></caption><graphic xmlns:xlink="http://www.w3.org/1999/xlink" xlink:href="zookeys-1176-221_article-107829__-g006.jpg" position="float" orientation="portrait" xlink:type="simple" id="oo_898278.jpg"><uri content-type="original_file" xlink:type="simple">https://binary.pensoft.net/fig/898278</uri></graphic></fig><p><bold><italic>Hindwing.</italic></bold> Pads present.</p><p><bold><italic>Abdomen</italic>. <italic>Terga</italic></bold> (Fig. <xref ref-type="fig" rid="F7">7a</xref>) shagreened, with numerous scale bases, distal margin of tergite IV with triangular spines ~ 2× longer than broad. Sternites with scale bases; posterior margin smooth without spination.</p><fig id="F7" position="float" orientation="portrait"><object-id xmlns:xlink="http://www.w3.org/1999/xlink" content-type="doi" xlink:type="simple">10.3897/zookeys.1176.107829.figure7</object-id><object-id xmlns:xlink="http://www.w3.org/1999/xlink" content-type="arpha" xlink:type="simple">DBCDAAA7-934E-575D-AACE-2BABF2498487</object-id><label>Figure 7.</label><caption><p><italic><tp:taxon-name><tp:taxon-name-part taxon-name-part-type="genus" reg="Alainites">Alainites</tp:taxon-name-part><tp:taxon-name-part taxon-name-part-type="species" reg="albai">albai</tp:taxon-name-part></tp:taxon-name></italic> sp. nov., nymph morphology <bold>a</bold> distal margin of tergum IV <bold>b</bold> gill IV <bold>c</bold> gill V <bold>d</bold> left paraproct <bold>e</bold> right paraproct.</p></caption><graphic xmlns:xlink="http://www.w3.org/1999/xlink" xlink:href="zookeys-1176-221_article-107829__-g007.jpg" position="float" orientation="portrait" xlink:type="simple" id="oo_898279.jpg"><uri content-type="original_file" xlink:type="simple">https://binary.pensoft.net/fig/898279</uri></graphic></fig><p><bold><italic>Gills</italic></bold> (Fig. <xref ref-type="fig" rid="F2">2d</xref>) on segments I–VII, elliptic, almost symmetrical and serrated all along costal and distal margins except proximal part and with few setae, gill I smaller than others, length of gill I longer than half of tergite II; gill IV (Fig. <xref ref-type="fig" rid="F7">7b</xref>) and gill V larger than others, (Fig. <xref ref-type="fig" rid="F7">7c</xref>). Surface with pores and without any setae; tracheation well visible but with reduced ramification. Paraproct (Fig. <xref ref-type="fig" rid="F7">7d, e</xref>) shagreened with scale bases and setae; margin with seven broad, triangular spines inner to prolongation and numerous medium spines outer to prolongation; lateral margins of prolongation with numerous medium to broad spines, surface covered with spines; cercotractor with scattered scale bases, distal margin with ca 20 medium spines.</p><p><bold>Imago.</bold> Unknown.</p></tp:treatment-sec><tp:treatment-sec sec-type="Molecular analysis" id="SECID0EP3AG"><title>Molecular analysis.</title><p>The COI data set was &gt; 95% complete and included 35% of parsimony informative sites. Pairwise COI distances across all sequences ranged from 0% to 23.4%. The overall mean p-distance within <abbrev xmlns:xlink="http://www.w3.org/1999/xlink" xlink:title="Molecular Operational Taxonomic Units" id="ABBRID0EV3AG" xlink:type="simple">MOTUs</abbrev> was 0.8% (mean range: 0.1%–2.3%), while the overall mean p-distance between <abbrev xmlns:xlink="http://www.w3.org/1999/xlink" xlink:title="Molecular Operational Taxonomic Units" id="ABBRID0EZ3AG" xlink:type="simple">MOTUs</abbrev> was 18.7% (mean range: 14.9%–22.6%). The maximum p-distance within <abbrev xmlns:xlink="http://www.w3.org/1999/xlink" xlink:title="Molecular Operational Taxonomic Units" id="ABBRID0E43AG" xlink:type="simple">MOTUs</abbrev> varied from 0.2% (<italic><tp:taxon-name><tp:taxon-name-part taxon-name-part-type="genus" reg="Alainites">A.</tp:taxon-name-part><tp:taxon-name-part taxon-name-part-type="species" reg="gasithi">gasithi</tp:taxon-name-part></tp:taxon-name></italic> and <italic><tp:taxon-name><tp:taxon-name-part taxon-name-part-type="genus" reg="Alainites">A.</tp:taxon-name-part><tp:taxon-name-part taxon-name-part-type="species" reg="kars">kars</tp:taxon-name-part></tp:taxon-name></italic>) to 2.8% (<italic><tp:taxon-name><tp:taxon-name-part taxon-name-part-type="genus" reg="Alainites">A.</tp:taxon-name-part></tp:taxon-name></italic> sp. 2). The minimum p-distance between <abbrev xmlns:xlink="http://www.w3.org/1999/xlink" xlink:title="Molecular Operational Taxonomic Units" id="ABBRID0E54AG" xlink:type="simple">MOTUs</abbrev> ranged from 14.3% (<italic><tp:taxon-name><tp:taxon-name-part taxon-name-part-type="genus" reg="Alainites">A.</tp:taxon-name-part></tp:taxon-name></italic> sp. 1–<italic><tp:taxon-name><tp:taxon-name-part taxon-name-part-type="genus" reg="Alainites">A.</tp:taxon-name-part></tp:taxon-name></italic> sp. 2) to 16.7% (<italic><tp:taxon-name><tp:taxon-name-part taxon-name-part-type="genus" reg="Alainites">A.</tp:taxon-name-part><tp:taxon-name-part taxon-name-part-type="species" reg="kars">kars</tp:taxon-name-part></tp:taxon-name></italic>–<italic><tp:taxon-name><tp:taxon-name-part taxon-name-part-type="genus" reg="Alainites">A.</tp:taxon-name-part><tp:taxon-name-part taxon-name-part-type="species" reg="gasithi">gasithi</tp:taxon-name-part></tp:taxon-name></italic> and <italic><tp:taxon-name><tp:taxon-name-part taxon-name-part-type="genus" reg="Alainites">A.</tp:taxon-name-part><tp:taxon-name-part taxon-name-part-type="species" reg="kars">kars</tp:taxon-name-part></tp:taxon-name></italic>–<italic><tp:taxon-name><tp:taxon-name-part taxon-name-part-type="genus" reg="Alainites">A.</tp:taxon-name-part></tp:taxon-name></italic> sp. 4). The seven sequences from <italic><tp:taxon-name><tp:taxon-name-part taxon-name-part-type="genus" reg="Alainites">A.</tp:taxon-name-part><tp:taxon-name-part taxon-name-part-type="species" reg="albai">albai</tp:taxon-name-part></tp:taxon-name></italic> sp. nov. formed a strongly supported monophyletic clade, identified as a distinct MOTU in the three species delimitation analyses (Fig. <xref ref-type="fig" rid="F8">8</xref>). All methods were fully congruent in delimitating the other <abbrev xmlns:xlink="http://www.w3.org/1999/xlink" xlink:title="Molecular Operational Taxonomic Units" id="ABBRID0EHABG" xlink:type="simple">MOTUs</abbrev> as well.</p><fig id="F8" position="float" orientation="portrait"><object-id xmlns:xlink="http://www.w3.org/1999/xlink" content-type="doi" xlink:type="simple">10.3897/zookeys.1176.107829.figure8</object-id><object-id xmlns:xlink="http://www.w3.org/1999/xlink" content-type="arpha" xlink:type="simple">4E4419B0-B4E8-5DB6-8C30-B08F769D67AE</object-id><label>Figure 8.</label><caption><p>Bayesian (BEAST) maximum clade credibility COI tree of the genus <tp:taxon-name><tp:taxon-name-part taxon-name-part-type="genus" reg="Alainites">Alainites</tp:taxon-name-part></tp:taxon-name> in the West Palearctic: branch ends labelled with GBIF codes in bold indicate newly sequenced specimens; the <ext-link xmlns:xlink="http://www.w3.org/1999/xlink" xlink:href="http://www.boldsystems.org/index.php/Public_RecordView?processid=DTNHM1449-21" ext-link-type="uri" xlink:type="simple">DTNHM1449-21</ext-link>, <ext-link xmlns:xlink="http://www.w3.org/1999/xlink" xlink:href="http://www.boldsystems.org/index.php/Public_RecordView?processid=TDAAT323-19" ext-link-type="uri" xlink:type="simple">TDAAT323-19</ext-link>, and <ext-link xmlns:xlink="http://www.w3.org/1999/xlink" xlink:href="http://www.boldsystems.org/index.php/Public_RecordView?processid=VMCOL019-20" ext-link-type="uri" xlink:type="simple">VMCOL019-20</ext-link>–<ext-link xmlns:xlink="http://www.w3.org/1999/xlink" xlink:href="http://www.boldsystems.org/index.php/Public_RecordView?processid=VMCOL021-20" ext-link-type="uri" xlink:type="simple">VMCOL021-20</ext-link> codes are from BOLD; the other codes correspond to sequences obtained from GenBank. Colored vertical boxes indicate species delimitation hypothesis according to the <abbrev xmlns:xlink="http://www.w3.org/1999/xlink" xlink:title="Assemble Species by Automatic Partitioning" id="ABBRID0ENBBG" xlink:type="simple">ASAP</abbrev>, mPTP, and <abbrev xmlns:xlink="http://www.w3.org/1999/xlink" xlink:title="General Mixed Yule-Coalescent" id="ABBRID0ERBBG" xlink:type="simple">GMYC</abbrev> methods. For each MOTU, the corresponding species names (where available) and the country/region of origin is provided, with the newly described species and associated GBIF codes specified in bold. Circles on branches indicate Bayesian posterior probabilities &gt; 0.9. Outgroup branches, labels, and species names are presented in grey.</p></caption><graphic xmlns:xlink="http://www.w3.org/1999/xlink" xlink:href="zookeys-1176-221_article-107829__-g008.jpg" position="float" orientation="portrait" xlink:type="simple" id="oo_898280.jpg"><uri content-type="original_file" xlink:type="simple">https://binary.pensoft.net/fig/898280</uri></graphic></fig></tp:treatment-sec><tp:treatment-sec sec-type="distribution" id="SECID0E1BBG"><title>Distribution</title><p>(Fig. <xref ref-type="fig" rid="F1">1</xref>). Morocco.</p></tp:treatment-sec><tp:treatment-sec sec-type="etymology" id="SECID0EECBG"><title>Etymology.</title><p>The first author dedicates the name of this species to her former mentor, Professor Javier Alba-Tercedor, a specialist in the <tp:taxon-name><tp:taxon-name-part taxon-name-part-type="order">Ephemeroptera</tp:taxon-name-part></tp:taxon-name> of the Iberian Peninsula. He contributed significantly to her training and specialization in the taxonomic study of the <tp:taxon-name><tp:taxon-name-part taxon-name-part-type="order">Ephemeroptera</tp:taxon-name-part></tp:taxon-name> of Morocco.</p></tp:treatment-sec><tp:treatment-sec><!--Section generated to contain objects referenced in tp:taxon-treatment.--><fig id="F1" position="float" orientation="portrait"><object-id xmlns:xlink="http://www.w3.org/1999/xlink" content-type="doi" xlink:type="simple">10.3897/zookeys.1176.107829.figure1</object-id><object-id xmlns:xlink="http://www.w3.org/1999/xlink" content-type="arpha" xlink:type="simple">B7ED6971-DE80-559E-A62F-0A64A6BA3CEC</object-id><label>Figure 1.</label><caption><p>The sampling site localization of <italic><tp:taxon-name><tp:taxon-name-part taxon-name-part-type="genus" reg="Alainites">Alainites</tp:taxon-name-part><tp:taxon-name-part taxon-name-part-type="species" reg="albai">albai</tp:taxon-name-part></tp:taxon-name></italic> sp. nov., in the Rif domain.</p></caption><graphic xmlns:xlink="http://www.w3.org/1999/xlink" xlink:href="zookeys-1176-221_article-107829__-g001.jpg" position="float" orientation="portrait" xlink:type="simple" id="oo_898273.jpg"><uri content-type="original_file" xlink:type="simple">https://binary.pensoft.net/fig/898273</uri></graphic></fig></tp:treatment-sec></tp:taxon-treatment>
